# Supplementary material for: Differential Effects of Western and Mediterranean-Type Diets on Gut Microbiota: A Metagenomics and Metabolomics Approach
Source: Nutrients. 2021 Jul 30;13(8):2638. doi: 10.3390/nu13082638 (PMC8400818; doi:10.3390/nu13082638)
Supplement: Supplementary file 1 [file nutrients-13-02638-s001.zip]

Archive with 1 entries (1 files):
- nutrients-1289360-supplementary.pdf
